# Supplementary material for: Rhizoma Gastrodiae Water Extract Modulates the Gut Microbiota and Pathological Changes of P-TauThr231 to Protect Against Cognitive Impairment in Mice
Source: Front Pharmacol. 2022 Jul 15;13:903659. doi: 10.3389/fphar.2022.903659 (PMC9335362; doi:10.3389/fphar.2022.903659)
Supplement: Supplementary file 1 [file Table2.XLSX]

## Sheet: Sheet1
	108d--Through the platform times (n)
Number	Control	D-gal+AlCl3	D-gal+Oxira	D-gal+WERG-H	D-gal+WERG-M	D-gal+WERG-L
1	11	2	4	8	3	5
2	5	2	6	3	6	7
3	7	2	5	5	11	8
4	5	3	4	3	7	2
5	5	3	5	10	4	4
6	12	1	5	6	3	3
7	6	1	4	6	7	3
8	9	2	6			4
9			6
10			8
average	7.5	2	5.3	5.86	5.86	4.5
