# Supplementary material for: Rhizoma Gastrodiae Water Extract Modulates the Gut Microbiota and Pathological Changes of P-TauThr231 to Protect Against Cognitive Impairment in Mice
Source: Front Pharmacol. 2022 Jul 15;13:903659. doi: 10.3389/fphar.2022.903659 (PMC9335362; doi:10.3389/fphar.2022.903659)
Supplement: Supplementary file 4 [file Table1.XLSX]

## Sheet: Sheet1
			107d--Escape Latency (s) n=8-10
		象限	Control	D-gal+AlCl3	D-gal+Oxira	D-gal+WERG-H	D-gal+WERG-M	D-gal+WERG-L
		Ⅰ	11.12	26.62	12.37	11.5	16	21
		Ⅱ	8.87	19.75	16.62	18.5	17.25	17
		Ⅲ	7.25	26.5	8.12	10.75	12.12	24.12
		Ⅳ	11.25	26.87	13.37	17.12	18	20.15
		average	9.62	24.94	12.62	14.47	15.84	21.82
			106d--Escape Latency (s) n=8-10
		象限	Control	D-gal+AlCl3	D-gal+Oxira	D-gal+WERG-H	D-gal+WERG-M	D-gal+WERG-L
		Ⅰ	10.88	39.12	12	14.2	18.55	19.77
		Ⅱ	9.88	13.5	19.8	17.9	14.66	17.44
		Ⅲ	6	48.12	9.5	12.8	11	22.77
		Ⅳ	12.66	22.75	15.1	20.2	19	17.11
		average	9.86	30.87	14.1	16.28	15.8	19.27
			105d--Escape Latency (s) n=8-10
		象限	Control	D-gal+AlCl3	D-gal+Oxira	D-gal+WERG-H	D-gal+WERG-M	D-gal+WERG-L
		Ⅰ	10	27.88	16.6	13.5	24.67	22.22
		Ⅱ	10.89	17.38	16.6	26.3	13.78	16.2
		Ⅲ	12.78	35.5	7.8	9.4	9.67	15.5
		Ⅳ	14.11	38.88	20.3	14.8	13.4	13.4
		average	11.95	29.91	15.33	16	15.38	16.83
			104d--Escape Latency (s) n=8-10
		象限	Control	D-gal+AlCl3	D-gal+Oxira	D-gal+WERG-H	D-gal+WERG-M	D-gal+WERG-L
		Ⅰ	24.78	43.22	23.1	19.7	23	34.6
		Ⅱ	20.33	40.11	15.3	19.7	15.3	19.9
		Ⅲ	16.33	47.33	13.1	19.1	14.4	23.8
		Ⅳ	19.89	38.67	17.8	26.2	14	20.8
		average	20.3325	42.3325	17.325	21.175	16.675	24.775
